# Supplementary material for: Ruminal Crude Protein Degradation Determined in Sacco and by Co-Incubation of Streptomyces griseus Protease and Carbohydrases
Source: Animals (Basel). 2024 Oct 16;14(20):2982. doi: 10.3390/ani14202982 (PMC11506112; doi:10.3390/ani14202982)
Supplement: Supplementary file 1 [file animals-14-02982-s001.zip]

Archive with 1 entries (1 files):
- animals-3231103-supplementary.pdf
